# Supplementary material for: Self-Healing Silver Nanowires and Reduced Graphene Oxide/Polyurethane Composite Film Based on the Diels–Alder Reaction under Infrared Radiation
Source: Membranes (Basel). 2022 Apr 6;12(4):405. doi: 10.3390/membranes12040405 (PMC9030009; doi:10.3390/membranes12040405)
Supplement: Supplementary file 1 [file membranes-12-00405-s001.zip]

Archive with 1 entries (1 files):
- membranes-1650649-supplementary.pdf
